# Supplementary material for: Definition of Critical Periods for Hedgehog Pathway Antagonist-Induced Holoprosencephaly, Cleft Lip, and Cleft Palate
Source: PLoS One. 2015 Mar 20;10(3):e0120517. doi: 10.1371/journal.pone.0120517 (PMC4368540; doi:10.1371/journal.pone.0120517)
Supplement: S1 Table — 1 HPE co-occurring with median cleft lip (GD7.0, n = 1; GD7.25, n = 1; GD7.5, n = 2). 2 HPE co-occurring with exencephaly (GD7.0, n = 2; GD7.5, n = 1). 3 HPE co-occurring with secondary palate clefts. 4 Overt mandibular hypoplasia co-occurring with secondary palate clefts. * 0.005 ≤p<0.05 relative to vehicle-exposed controls as determined by a one-way ANOVA followed by Holm-Sidak's multiple comparison test using Graphpad Prism software (v6.04). ** p<0.005 relative to vehicle-exposed controls as determined by a one-way ANOVA followed by Holm-Sidak's multiple comparison test using Graphpad Prism software (v6.04). ^ 5 litters exposed to vehicle at GD7.75, 8.875, and 9.5 were collected, comprising the control group. (XLSX) [file pone.0120517.s008.xlsx]

## Sheet: Sheet1
		Gestational Day of Exposure	Litters	Fetuses	Average Crown-Rump Length (mm)	Average Litter Size	Midfacial Hypoplasia (%)	HPE (%)	CL/P (%)	CPO (%)	Mandibular Hypoplasia (%)	Forelimb Ectrodactyly (%)	Edema (%)	Tail Kink (%)
	Vismodegib	7	6	38	16.42	7.2	0	18.421,2	0	(2.63)3	0	0	0	0
		7.25	5	35	17.01	7	2.85714	51.431	0	(8.57)3	0	0	0	0
		7.5	5	30	16.65	6	3.33333	76.671,2	0	(6.67)3	0	0	0	0
		7.75	5	24	16.79	4.8	4.16667	66.6667	0	(8.33)3	4.16667	0	0	0
		8	7	38	16.85	5.57143	5.26316	18.4211	0	(5.26)4	7.89474	0	0	0
		8.25	5	28	16.16	5.8	0	32.1429	0	(7.14)4	3.57143	0	0	0
		8.5	6	43	16.15**	7.33333	2.32558	2.32558	0	(6.98)3,4	2.32558	0	0	0
		8.625	6	41	16.09**	6.83333	9.7561	2.43902	0	(4.88)4	9.7561	0	7.31707	2.43902
		8.75	6	27	16.24*	4.5	7.40741	3.7037	3.7037	(7.41)3,4	7.40741	0	0	0
		8.875	6	40	15.55**	7.16667	10	0	12.5	(7.5)4	12.5	0	10	2.5
		9	5	21	16.6	4.20*	4.7619	0	0	14.2857	0	33.3333	4.7619	0
		9.25	7	47	16.98	6.71429	6.38298	0	0	17.0213	10.6383	70.2128	0	0
		9.5	5	32	15.74**	6.6	3.125	0	3.125	34.375	6.25	78.125	46.875	37.5
		9.75	5	29	16.38	5.8	0	0	0	31.0345	13.7931	89.6552	27.5862	31.0345
		10	5	30	15.75**	6	0	0	3.33333	30	0	76.6667	23.3333	20
	Cyclopamine		6	26	16.08*	4.33	19.23	0	80.7692	11.5385	19.2308	96.1538	3.84615	3.84615
	Vehicle^		15	113	16.8	7.53333	0.884956	0	0	0	0.884956	0	0	0
